# Supplementary material for: Quantitative Trait Loci Mappings for the Sulfur Utilization Efficiency-Related Traits at the Seedling Stage of Wheat
Source: Genes (Basel). 2024 Nov 29;15(12):1550. doi: 10.3390/genes15121550 (PMC11727847; doi:10.3390/genes15121550)
Supplement: Supplementary file 1 [file genes-15-01550-s001.zip]

Archive with 1 entries (1 files):
- genes-3309331-supplementary.pdf
